# Supplementary material for: Phylogeny and population genetic analyses reveals cryptic speciation in the Bombus fervidus species complex (Hymenoptera: Apidae)
Source: PLoS One. 2018 Nov 21;13(11):e0207080. doi: 10.1371/journal.pone.0207080 (PMC6248958; doi:10.1371/journal.pone.0207080)
Supplement: S1 Table — Specimen Voucher = unique specimen identification number; Sequence ID = unique specimen identification number associated with the GenBank accession number in S2 Table; Population ID = unique population identification number associated with each population, see Figs 1 and 3 for geographic position; Population = alternative unique population code, GenusName = genus of taxa; Phenotype (Biotype) = phenotype assignment of specimen, see Fig 1; Taxonomic Species = species assignment based on phenotype and taxonomic keys; Genotype Confirm = species assignment based on genotype (“californicus” = genetic cluster 1, “fervidus” = genetic cluster 2); Genetic Cluster = microsatellite genetic cluster assignment; Identified correctly = Yes/No statement that evaluates whether microsatellite genetic cluster assignment match taxonomic species assignment; Location Description = location description; Decimal Latitude = decimal latitude (WGS1984); Decimal Longitude = decimal longitude (WGS1984); Country = country; State/Province = state/province; County = county; K1 Assignment = genetic cluster assignment to K1 based on Structure analysis; K2 Assignment = genetic cluster assignment to K2 based on Structure analysis. Microsatellite genotype data is available at https://doi.org/10.6084/m9.figshare.6972518.v1. (XLSX) [file pone.0207080.s001.xlsx]

## Sheet: Sheet1
Specimen Voucher	Sequence ID	Population ID	Population	GenusName	Phenotype (Biotype)	Taxonomic Species	Genotype Confirm	Genetic Cluster	Identified Correctly (0 = Yes, 1 = No)	Location Description	Decimal Latitude	Decimal Longitude	Country	State/Province	County	K1 Assignment	K2 Assignment
BBSL776253		1	CA_Marin01	Bombus	P1	californicus	californicus	genetic cluster 1	0	Coast Campground, Point Reyes National Seashore	38.0165	-122.854	USA	California	Marin	0.984	0.016
BBSL747250		2	CA_Sierra01	Bombus	P1	californicus	californicus	genetic cluster 1	0	0.92 km SSW of Sierra Valley	39.6128	-120.424	USA	California	Sierra	0.972	0.028
BBSL747249	cal_002	2	CA_Sierra01	Bombus	P1	californicus	californicus	genetic cluster 1	0	0.92 km SSW of Sierra Valley	39.6128	-120.424	USA	California	Sierra	0.989	0.011
BBSL747251		2	CA_Sierra01	Bombus	P1	californicus	californicus	genetic cluster 1	0	0.92 km SSW of Sierra Valley	39.6128	-120.424	USA	California	Sierra	0.994	0.006
BBSL747254		2	CA_Sierra01	Bombus	P4	fervidus	fervidus	genetic cluster 2	0	0.92 km SSW of Sierra Valley	39.6128	-120.424	USA	California	Sierra	0.006	0.994
BBSL747307		3	CA_Sierra02	Bombus	P1	californicus	californicus	genetic cluster 1	0	1.52 km SSW Sierraville	39.576	-120.37	USA	California	Sierra	0.961	0.039
BBSL747274		3	CA_Sierra02	Bombus	P1	californicus	californicus	genetic cluster 1	0	1.52 km SSW Sierraville	39.576	-120.37	USA	California	Sierra	0.965	0.035
BBSL747300	cal_005	3	CA_Sierra02	Bombus	P1	californicus	californicus	genetic cluster 1	0	1.52 km SSW Sierraville	39.576	-120.37	USA	California	Sierra	0.972	0.028
BBSL747303		3	CA_Sierra02	Bombus	P1	californicus	californicus	genetic cluster 1	0	1.52 km SSW Sierraville	39.576	-120.37	USA	California	Sierra	0.984	0.016
BBSL747275		3	CA_Sierra02	Bombus	P1	californicus	californicus	genetic cluster 1	0	1.52 km SSW Sierraville	39.576	-120.37	USA	California	Sierra	0.987	0.013
BBSL747298		3	CA_Sierra02	Bombus	P1	californicus	californicus	genetic cluster 1	0	1.52 km SSW Sierraville	39.576	-120.37	USA	California	Sierra	0.989	0.011
BBSL747305		3	CA_Sierra02	Bombus	P1	californicus	californicus	genetic cluster 1	0	1.52 km SSW Sierraville	39.576	-120.37	USA	California	Sierra	0.992	0.008
BBSL747309		3	CA_Sierra02	Bombus	P1	californicus	californicus	genetic cluster 1	0	1.52 km SSW Sierraville	39.576	-120.37	USA	California	Sierra	0.994	0.006
BBSL747278		3	CA_Sierra02	Bombus	P4	fervidus	fervidus	genetic cluster 2	0	1.52 km SSW Sierraville	39.576	-120.37	USA	California	Sierra	0.006	0.994
BBSL747281		3	CA_Sierra02	Bombus	P4	fervidus	fervidus	genetic cluster 2	0	1.52 km SSW Sierraville	39.576	-120.37	USA	California	Sierra	0.006	0.994
BBSL747282		3	CA_Sierra02	Bombus	P4	fervidus	fervidus	genetic cluster 2	0	1.52 km SSW Sierraville	39.576	-120.37	USA	California	Sierra	0.009	0.991
BBSL747291		3	CA_Sierra02	Bombus	P4	fervidus	fervidus	genetic cluster 2	0	1.52 km SSW Sierraville	39.576	-120.37	USA	California	Sierra	0.009	0.991
BBSL747283	fer_004	3	CA_Sierra02	Bombus	P4	fervidus	fervidus	genetic cluster 2	0	1.52 km SSW Sierraville	39.576	-120.37	USA	California	Sierra	0.016	0.984
BBSL747277		3	CA_Sierra02	Bombus	P4	fervidus	fervidus	genetic cluster 2	0	1.52 km SSW Sierraville	39.576	-120.37	USA	California	Sierra	0.019	0.981
BBSL747287		3	CA_Sierra02	Bombus	P4	fervidus	fervidus	genetic cluster 2	0	1.52 km SSW Sierraville	39.576	-120.37	USA	California	Sierra	0.031	0.969
BBSL747280		3	CA_Sierra02	Bombus	P4	fervidus	fervidus	genetic cluster 2	0	1.52 km SSW Sierraville	39.576	-120.37	USA	California	Sierra	0.049	0.951
BBSL747264		4	CA_Sierra03	Bombus	P4	fervidus	fervidus	genetic cluster 2	0	2.33 km WNW Sierraville	39.5952	-120.393	USA	California	Sierra	0.006	0.994
BBSL747268		4	CA_Sierra03	Bombus	P4	fervidus	fervidus	genetic cluster 2	0	2.33 km WNW Sierraville	39.5952	-120.393	USA	California	Sierra	0.007	0.993
BBSL747270		4	CA_Sierra03	Bombus	P4	fervidus	fervidus	genetic cluster 2	0	2.33 km WNW Sierraville	39.5952	-120.393	USA	California	Sierra	0.007	0.993
BBSL747269		4	CA_Sierra03	Bombus	P4	fervidus	fervidus	genetic cluster 2	0	2.33 km WNW Sierraville	39.5952	-120.393	USA	California	Sierra	0.008	0.992
BBSL747267		4	CA_Sierra03	Bombus	P4	fervidus	fervidus	genetic cluster 2	0	2.33 km WNW Sierraville	39.5952	-120.393	USA	California	Sierra	0.01	0.99
BBSL747266	fer_002	4	CA_Sierra03	Bombus	P4	fervidus	fervidus	genetic cluster 2	0	2.33 km WNW Sierraville	39.5952	-120.393	USA	California	Sierra	0.014	0.986
BBSL747262		4	CA_Sierra03	Bombus	P4	fervidus	fervidus	genetic cluster 2	0	2.33 km WNW Sierraville	39.5952	-120.393	USA	California	Sierra	0.02	0.98
BBSL747263		4	CA_Sierra03	Bombus	P4	fervidus	fervidus	genetic cluster 2	0	2.33 km WNW Sierraville	39.5952	-120.393	USA	California	Sierra	0.02	0.98
BBSL747266		4	CA_Sierra03	Bombus	P4	fervidus	fervidus	genetic cluster 2	0	2.33 km WNW Sierraville	39.5952	-120.393	USA	California	Sierra	0.029	0.971
SFU708679		5	CAN_BC	Bombus	P2	californicus	californicus	genetic cluster 1	0	Uplands Park, Victoria, District of Oak Bay	48.4422	-123.298	Canada	British Columbia		0.731	0.269
SFU709518		5	CAN_BC	Bombus	P2	californicus	californicus	genetic cluster 1	0	Costain Green, Victoria, District of Oak Bay	48.4528	-123.301	Canada	British Columbia		0.915	0.085
SFU707205		5	CAN_BC	Bombus	P1	californicus	californicus	genetic cluster 1	0	Knockan Hill Park, Victoria, District of Saanich	48.4689	-123.419	Canada	British Columbia		0.947	0.053
SFU710459		5	CAN_BC	Bombus	P2	californicus	californicus	genetic cluster 1	0	Mill Hill Regional Park, Victoria CRD	48.448	-123.495	Canada	British Columbia		0.965	0.035
SFU706659	cal_030	5	CAN_BC	Bombus	P2	californicus	californicus	genetic cluster 1	0	Gonzales Hill Park, Victoria CRD	48.4108	-123.32	Canada	British Columbia		0.968	0.032
SFU710860		5	CAN_BC	Bombus	P2	californicus	californicus	genetic cluster 1	0	Summit Park, Victoria	48.4458	-123.354	Canada	British Columbia		0.977	0.023
SFU709624		5	CAN_BC	Bombus	P2	californicus	californicus	genetic cluster 1	0	Gonzales Hill Park, Victoria CRD	48.4108	-123.32	Canada	British Columbia		0.984	0.016
SFU711338		5	CAN_BC	Bombus	P2	californicus	californicus	genetic cluster 1	0	Camrose Park, Victoria; District of Saanich	48.454	-123.352	Canada	British Columbia		0.985	0.015
SFU706652		5	CAN_BC	Bombus	P2	californicus	californicus	genetic cluster 1	0	Gonzales Hill Park, Victoria CRD	48.4108	-123.32	Canada	British Columbia		0.987	0.013
SFU708551		5	CAN_BC	Bombus	P2	californicus	californicus	genetic cluster 1	0	Uplands Park, Victoria, District of Oak Bay	48.4422	-123.298	Canada	British Columbia		0.988	0.012
SFU709447		5	CAN_BC	Bombus	P2	californicus	californicus	genetic cluster 1	0	Cedar Hill Park, Victoria; District of Saanich	48.4603	-123.347	Canada	British Columbia		0.991	0.009
SFU709911		5	CAN_BC	Bombus	P2	californicus	californicus	genetic cluster 1	0	Highrock (Cairn) Park Victoria; District of Esquimalt	48.4357	-123.407	Canada	British Columbia		0.992	0.008
SFU709437		5	CAN_BC	Bombus	P2	californicus	californicus	genetic cluster 1	0	Cedar Hill Park, Victoria; District of Saanich	48.4603	-123.347	Canada	British Columbia		0.993	0.007
SFU706305		5	CAN_BC	Bombus	P2	californicus	californicus	genetic cluster 1	0	Camrose Park, Victoria; District of Saanich	48.454	-123.352	Canada	British Columbia		0.995	0.005
BBSL744326		6	CO_Gunn01	Bombus	P3	californicus	californicus	genetic cluster 1	0	2.61 km NNW Crested Butte	38.8908	-106.995	USA	Colorado	Gunnison	0.944	0.056
BBSL744316		6	CO_Gunn01	Bombus	P2	californicus	californicus	genetic cluster 1	0	2.61 km NNW Crested Butte	38.8908	-106.995	USA	Colorado	Gunnison	0.993	0.007
BBSL744315		6	CO_Gunn01	Bombus	P2	californicus	californicus	genetic cluster 1	0	2.61 km NNW Crested Butte	38.8908	-106.995	USA	Colorado	Gunnison	0.995	0.005
BBSL744310		6	CO_Gunn01	Bombus	P2	californicus	californicus	genetic cluster 1	0	2.61 km NNW Crested Butte	38.8908	-106.995	USA	Colorado	Gunnison	0.996	0.004
BBSL744304		6	CO_Gunn01	Bombus	P2	californicus	californicus	genetic cluster 1	0	2.61 km NNW Crested Butte	38.8908	-106.995	USA	Colorado	Gunnison	0.997	0.003
BBSL744305		6	CO_Gunn01	Bombus	P2	californicus	californicus	genetic cluster 1	0	2.61 km NNW Crested Butte	38.8908	-106.995	USA	Colorado	Gunnison	0.997	0.003
BBSL765625		7	CO_Gunn02	Bombus	P2	californicus	californicus	genetic cluster 1	0	Swanson Lake, 2.59 km NW	38.323	-107.476	USA	Colorado	Gunnison	0.982	0.018
BBSL765636		7	CO_Gunn02	Bombus	P2	californicus	californicus	genetic cluster 1	0	Swanson Lake, 2.59 km NW	38.323	-107.476	USA	Colorado	Gunnison	0.992	0.008
BBSL765624		7	CO_Gunn02	Bombus	P2	californicus	californicus	genetic cluster 1	0	Swanson Lake, 2.59 km NW	38.323	-107.476	USA	Colorado	Gunnison	0.995	0.005
BBSL765640		7	CO_Gunn02	Bombus	P2	californicus	californicus	genetic cluster 1	0	Swanson Lake, 2.59 km NW	38.323	-107.476	USA	Colorado	Gunnison	0.995	0.005
BBSL765643	cal_025	7	CO_Gunn02	Bombus	P2	californicus	californicus	genetic cluster 1	0	Swanson Lake, 2.59 km NW	38.323	-107.476	USA	Colorado	Gunnison	0.996	0.004
BBSL765639		7	CO_Gunn02	Bombus	P2	californicus	californicus	genetic cluster 1	0	Swanson Lake, 2.59 km NW	38.323	-107.476	USA	Colorado	Gunnison	0.996	0.004
BBSL765641		7	CO_Gunn02	Bombus	P2	californicus	californicus	genetic cluster 1	0	Swanson Lake, 2.59 km NW	38.323	-107.476	USA	Colorado	Gunnison	0.996	0.004
BBSL765632	cal_024	7	CO_Gunn02	Bombus	P1	californicus	californicus	genetic cluster 1	0	Swanson Lake, 2.59 km NW	38.323	-107.476	USA	Colorado	Gunnison	0.997	0.003
BBSL765645	cal_026	7	CO_Gunn02	Bombus	P2	californicus	californicus	genetic cluster 1	0	Swanson Lake, 2.59 km NW	38.323	-107.476	USA	Colorado	Gunnison	0.997	0.003
BBSL765655		7	CO_Gunn02	Bombus	P2	californicus	californicus	genetic cluster 1	0	Swanson Lake, 2.59 km NW	38.323	-107.476	USA	Colorado	Gunnison	0.997	0.003
BBSL764757	cal_022	8	CO_Larimer01	Bombus	P2	californicus	californicus	genetic cluster 1	0	Dry Gulch Rd, Estes Park	40.3918	-105.488	USA	Colorado	Larimer	0.979	0.021
BBSL764788	cal_023	8	CO_Larimer01	Bombus	P2	californicus	californicus	genetic cluster 1	0	Dry Gulch Rd, Estes Park	40.3918	-105.488	USA	Colorado	Larimer	0.99	0.01
BBSL764876		8	CO_Larimer01	Bombus	P2	californicus	californicus	genetic cluster 1	0	Beaver Meadow, Rocky Mountain National Park	40.3681	-105.618	USA	Colorado	Larimer	0.996	0.004
BBSL765670		9	CO_Ouray01	Bombus	P1	californicus	californicus	genetic cluster 1	0	Angel Creek Campground, Uncompahgre NF	38.0017	-107.694	USA	Colorado	Ouray	0.995	0.005
BBSL744447		10	CO_Summit01	Bombus	P2	californicus	californicus	genetic cluster 1	0	9.54 km NW Silverthorne	39.7184	-106.151	USA	Colorado	Summit	0.997	0.003
BBSL893211		11	MO_Missoula01	Bombus	P3	californicus	californicus	genetic cluster 1	0	MPG Ranch: Plot 109	46.7002	-114.032	USA	Montana	Missoula	0.976	0.024
BBSL894849		11	MO_Missoula01	Bombus	P2	californicus	californicus	genetic cluster 1	0	MPG Ranch: Plot 405	46.7147	-113.993	USA	Montana	Missoula	0.981	0.019
BBSL894297		11	MO_Missoula01	Bombus	P3	californicus	californicus	genetic cluster 1	0	MPG Ranch: Plot 361	46.705	-113.981	USA	Montana	Missoula	0.992	0.008
BBSL894678	cal_045	11	MO_Missoula01	Bombus	P2	californicus	californicus	genetic cluster 1	0	MPG Ranch: Plot 404	46.7143	-113.997	USA	Montana	Missoula	0.993	0.007
BBSL901708		11	MO_Missoula01	Bombus	P2	californicus	californicus	genetic cluster 1	0	MPG Ranch: Plot 370	46.7072	-113.981	USA	Montana	Missoula	0.993	0.007
BBSL894295		11	MO_Missoula01	Bombus	P3	californicus	californicus	genetic cluster 1	0	MPG Ranch: Plot 361	46.705	-113.981	USA	Montana	Missoula	0.995	0.005
BBSL893298	cal_044	11	MO_Missoula01	Bombus	P2	californicus	californicus	genetic cluster 1	0	MPG Ranch: Plot 143	46.6984	-114.012	USA	Montana	Missoula	0.996	0.004
BBSL939351		11	MO_Missoula01	Bombus	P4	fervidus	californicus	genetic cluster 1	1	MPG Ranch: Plot 367	46.7046	-114	USA	Montana	Missoula	0.885	0.115
BBSL889433		11	MO_Missoula01	Bombus	P4	fervidus	fervidus	genetic cluster 2	0	MPG Ranch: Plot 089	46.7028	-114.03	USA	Montana	Missoula	0.003	0.997
BBSL889763		11	MO_Missoula01	Bombus	P4	fervidus	fervidus	genetic cluster 2	0	MPG Ranch: Plot 151	46.6953	-114.018	USA	Montana	Missoula	0.003	0.997
BBSL889764		11	MO_Missoula01	Bombus	P4	fervidus	fervidus	genetic cluster 2	0	MPG Ranch: Plot 151	46.6953	-114.018	USA	Montana	Missoula	0.003	0.997
BBSL894591		11	MO_Missoula01	Bombus	P4	fervidus	fervidus	genetic cluster 2	0	MPG Ranch: Plot 403	46.7138	-114	USA	Montana	Missoula	0.003	0.997
BBSL889435		11	MO_Missoula01	Bombus	P4	fervidus	fervidus	genetic cluster 2	0	MPG Ranch: Plot 089	46.7028	-114.03	USA	Montana	Missoula	0.004	0.996
BBSL893297		11	MO_Missoula01	Bombus	P4	fervidus	fervidus	genetic cluster 2	0	MPG Ranch: Plot 143	46.6984	-114.012	USA	Montana	Missoula	0.004	0.996
BBSL894955		11	MO_Missoula01	Bombus	P4	fervidus	fervidus	genetic cluster 2	0	MPG Ranch: Plot 471	46.7021	-114.043	USA	Montana	Missoula	0.004	0.996
BBSL943757		11	MO_Missoula01	Bombus	P4	fervidus	fervidus	genetic cluster 2	0	MPG Ranch: Plot 323	46.6777	-113.996	USA	Montana	Missoula	0.004	0.996
BBSL884151		11	MO_Missoula01	Bombus	P4	fervidus	fervidus	genetic cluster 2	0	MPG Ranch: Plot 108	46.6997	-114.035	USA	Montana	Missoula	0.005	0.995
BBSL889949		11	MO_Missoula01	Bombus	P4	fervidus	fervidus	genetic cluster 2	0	MPG Ranch: Plot 226	46.6843	-114.031	USA	Montana	Missoula	0.005	0.995
BBSL890842		11	MO_Missoula01	Bombus	P4	fervidus	fervidus	genetic cluster 2	0	MPG Ranch: Plot 508	46.6931	-114.013	USA	Montana	Missoula	0.005	0.995
BBSL894954		11	MO_Missoula01	Bombus	P4	fervidus	fervidus	genetic cluster 2	0	MPG Ranch: Plot 471	46.7021	-114.043	USA	Montana	Missoula	0.005	0.995
BBSL892989		11	MO_Missoula01	Bombus	P4	fervidus	fervidus	genetic cluster 2	0	MPG Ranch: Plot 088	46.7024	-114.033	USA	Montana	Missoula	0.006	0.994
BBSL885066		11	MO_Missoula01	Bombus	P4	fervidus	fervidus	genetic cluster 2	0	MPG Ranch: Plot 474	46.6999	-114.042	USA	Montana	Missoula	0.007	0.993
BBSL891333		11	MO_Missoula01	Bombus	P4	fervidus	fervidus	genetic cluster 2	0	MPG Ranch: Plot 109	46.7002	-114.032	USA	Montana	Missoula	0.007	0.993
BBSL893049		11	MO_Missoula01	Bombus	P4	fervidus	fervidus	genetic cluster 2	0	MPG Ranch: Plot 105	46.7037	-114.007	USA	Montana	Missoula	0.007	0.993
BBSL941146		11	MO_Missoula01	Bombus	P4	fervidus	fervidus	genetic cluster 2	0	MPG Ranch: Plot 088	46.7024	-114.033	USA	Montana	Missoula	0.007	0.993
BBSL894995		11	MO_Missoula01	Bombus	P4	fervidus	fervidus	genetic cluster 2	0	MPG Ranch: Plot 474	46.6999	-114.042	USA	Montana	Missoula	0.008	0.992
BBSL893210		11	MO_Missoula01	Bombus	P4	fervidus	fervidus	genetic cluster 2	0	MPG Ranch: Plot 109	46.7002	-114.032	USA	Montana	Missoula	0.012	0.988
BBSL893299	fer_015	11	MO_Missoula01	Bombus	P4	fervidus	fervidus	genetic cluster 2	0	MPG Ranch: Plot 143	46.6984	-114.012	USA	Montana	Missoula	0.02	0.98
BBSL894099		11	MO_Missoula01	Bombus	P4	fervidus	fervidus	genetic cluster 2	0	MPG Ranch: Plot 241	46.6816	-114.034	USA	Montana	Missoula	0.02	0.98
BBSL889868	fer_014	11	MO_Missoula01	Bombus	P4	fervidus	fervidus	genetic cluster 2	0	MPG Ranch: Plot 225	46.6838	-114.034	USA	Montana	Missoula	0.023	0.977
BBSL853932		12	NE_Elko01	Bombus	P3	californicus	californicus	genetic cluster 1	0	Gollaher Mtn; Chokecherry spring, 4.2km NW	41.9353	-114.507	USA	Nevada	Elko	0.982	0.018
BBSL803289		12	NE_Elko01	Bombus	P3	californicus	californicus	genetic cluster 1	0	Mount Ichabod, 6.07km SW	41.5569	-115.657	USA	Nevada	Elko	0.995	0.005
BBSL854073		12	NE_Elko01	Bombus	P4	fervidus	fervidus	genetic cluster 2	0	Sugarloaf Butte, 3.4km NNW	41.2105	-116.325	USA	Nevada	Elko	0.006	0.994
BBSL955960		12	NE_Elko01	Bombus	P4	fervidus	fervidus	genetic cluster 2	0	Willow Crk Reservoir; China Spring, 1.3km NEbN	41.2058	-116.422	USA	Nevada	Elko	0.006	0.994
BBSL803218		12	NE_Elko01	Bombus	P4	fervidus	fervidus	genetic cluster 2	0	Mount Ichabod, 13.07km SEbE; Rattlesnake Cyn	41.5299	-115.484	USA	Nevada	Elko	0.01	0.99
BBSL803140		12	NE_Elko01	Bombus	P4	fervidus	fervidus	genetic cluster 2	0	Windermere Hills;Wells Peak, 3.59km W	41.1739	-114.856	USA	Nevada	Elko	0.016	0.984
BBSL803023		12	NE_Elko01	Bombus	P4	fervidus	fervidus	genetic cluster 2	0	Delano Peak; Delano Well, 0.2km SEbE	41.7079	-114.31	USA	Nevada	Elko	0.017	0.983
BBSL803153		12	NE_Elko01	Bombus	P4	fervidus	fervidus	genetic cluster 2	0	Windermere Hills;Wells Peak, 3.59km W	41.1739	-114.856	USA	Nevada	Elko	0.036	0.964
BBSL792132		12	NE_Elko01	Bombus	P4	fervidus	fervidus	genetic cluster 2	0	Snake Mtns; Black Butte Peak, 3.8km SWbS	41.3303	-115.099	USA	Nevada	Elko	0.122	0.878
BBSL956642		13	NE_Lander01	Bombus	P1	californicus	californicus	genetic cluster 1	0	Toiyoabe Range, Birch Creek, site 5	39.3873	-117.029	USA	Nevada	Lander	0.971	0.029
BBSL956645	cal_014	13	NE_Lander01	Bombus	P3	californicus	californicus	genetic cluster 1	0	Toiyoabe Range, Birch Creek, site 5	39.3873	-117.029	USA	Nevada	Lander	0.993	0.007
BBSL956629	cal_010	13	NE_Lander01	Bombus	P3	californicus	californicus	genetic cluster 1	0	Toiyoabe Range, Birch Creek, site 5	39.3873	-117.029	USA	Nevada	Lander	0.994	0.006
BBSL956636		13	NE_Lander01	Bombus	P3	californicus	californicus	genetic cluster 1	0	Toiyoabe Range, Birch Creek, site 5	39.3873	-117.029	USA	Nevada	Lander	0.994	0.006
BBSL956643		13	NE_Lander01	Bombus	P1	californicus	californicus	genetic cluster 1	0	Toiyoabe Range, Birch Creek, site 5	39.3873	-117.029	USA	Nevada	Lander	0.994	0.006
BBSL956626	cal_008	13	NE_Lander01	Bombus	P3	californicus	californicus	genetic cluster 1	0	Toiyoabe Range, Birch Creek, site 5	39.3873	-117.029	USA	Nevada	Lander	0.995	0.005
BBSL956627	cal_009	13	NE_Lander01	Bombus	P3	californicus	californicus	genetic cluster 1	0	Toiyoabe Range, Birch Creek, site 5	39.3873	-117.029	USA	Nevada	Lander	0.995	0.005
BBSL956631	cal_011	13	NE_Lander01	Bombus	P3	californicus	californicus	genetic cluster 1	0	Toiyoabe Range, Birch Creek, site 5	39.3873	-117.029	USA	Nevada	Lander	0.995	0.005
BBSL956641		13	NE_Lander01	Bombus	P3	californicus	californicus	genetic cluster 1	0	Toiyoabe Range, Birch Creek, site 5	39.3873	-117.029	USA	Nevada	Lander	0.995	0.005
BBSL956635	cal_012	13	NE_Lander01	Bombus	P3	californicus	californicus	genetic cluster 1	0	Toiyoabe Range, Birch Creek, site 5	39.3873	-117.029	USA	Nevada	Lander	0.996	0.004
BBSL956621	cal_006	13	NE_Lander01	Bombus	P3	californicus	californicus	genetic cluster 1	0	Toiyoabe Range, Birch Creek, site 5	39.3873	-117.029	USA	Nevada	Lander	0.997	0.003
BBSL956630		13	NE_Lander01	Bombus	P3	californicus	californicus	genetic cluster 1	0	Toiyoabe Range, Birch Creek, site 5	39.3873	-117.029	USA	Nevada	Lander	0.997	0.003
BBSL956640	cal_013	13	NE_Lander01	Bombus	P4	fervidus	californicus	genetic cluster 1	1	Toiyoabe Range, Birch Creek, site 5	39.3873	-117.029	USA	Nevada	Lander	0.993	0.007
BBSL956628		13	NE_Lander01	Bombus	P4	fervidus	californicus	genetic cluster 1	1	Toiyoabe Range, Birch Creek, site 5	39.3873	-117.029	USA	Nevada	Lander	0.994	0.006
BBSL956639		13	NE_Lander01	Bombus	P4	fervidus	californicus	genetic cluster 1	1	Toiyoabe Range, Birch Creek, site 5	39.3873	-117.029	USA	Nevada	Lander	0.994	0.006
BBSL956623	cal_007	13	NE_Lander01	Bombus	P4	fervidus	californicus	genetic cluster 1	1	Toiyoabe Range, Birch Creek, site 5	39.3873	-117.029	USA	Nevada	Lander	0.995	0.005
BBSL956637		13	NE_Lander01	Bombus	P4	fervidus	californicus	genetic cluster 1	1	Toiyoabe Range, Birch Creek, site 5	39.3873	-117.029	USA	Nevada	Lander	0.996	0.004
BBSL956638		13	NE_Lander01	Bombus	P4	fervidus	californicus	genetic cluster 1	1	Toiyoabe Range, Birch Creek, site 5	39.3873	-117.029	USA	Nevada	Lander	0.996	0.004
BBSL956622		13	NE_Lander01	Bombus	P4	fervidus	californicus	genetic cluster 1	1	Toiyoabe Range, Birch Creek, site 5	39.3873	-117.029	USA	Nevada	Lander	0.997	0.003
BBSL956625		13	NE_Lander01	Bombus	P4	fervidus	californicus	genetic cluster 1	1	Toiyoabe Range, Birch Creek, site 5	39.3873	-117.029	USA	Nevada	Lander	0.997	0.003
BBSL956644		13	NE_Lander01	Bombus	P4	fervidus	fervidus	genetic cluster 2	0	Toiyoabe Range, Birch Creek, site 5	39.3873	-117.029	USA	Nevada	Lander	0.055	0.945
BBSL763403		14	OR_Baker01	Bombus	P3	californicus	californicus	genetic cluster 1	0	32.5 km NE Baker City	45.0065	-117.579	USA	Oregon	Baker	0.98	0.02
BBSL740435	cal_027	14	OR_Baker01	Bombus	P3	californicus	californicus	genetic cluster 1	0	32.5 km NE Baker City	45.0065	-117.579	USA	Oregon	Baker	0.983	0.017
BBSL740452		14	OR_Baker01	Bombus	P2	californicus	californicus	genetic cluster 1	0	32.5 km NE Baker City	45.0065	-117.579	USA	Oregon	Baker	0.994	0.006
BBSL763402		14	OR_Baker01	Bombus	P3	californicus	californicus	genetic cluster 1	0	32.5 km NE Baker City	45.0065	-117.579	USA	Oregon	Baker	0.994	0.006
BBSL763492		14	OR_Baker01	Bombus	P3	californicus	californicus	genetic cluster 1	0	32.5 km NE Baker City	45.0065	-117.579	USA	Oregon	Baker	0.996	0.004
BBSL763504		14	OR_Baker01	Bombus	P4	fervidus	fervidus	genetic cluster 2	0	32.5 km NE Baker City	45.0065	-117.579	USA	Oregon	Baker	0.136	0.864
SH130		15	OR_Benton01	Bombus	P1	californicus	californicus	genetic cluster 1	0	Corvallis	44.5667	-123.283	USA	Oregon	Benton	0.898	0.102
SH559		15	OR_Benton01	Bombus	P1	californicus	californicus	genetic cluster 1	0	Corvallis	44.5667	-123.283	USA	Oregon	Benton	0.918	0.082
SH178		15	OR_Benton01	Bombus	P1	californicus	californicus	genetic cluster 1	0	Corvallis	44.5667	-123.283	USA	Oregon	Benton	0.923	0.077
SH476		15	OR_Benton01	Bombus	P1	californicus	californicus	genetic cluster 1	0	Corvallis	44.5667	-123.283	USA	Oregon	Benton	0.925	0.075
SH124		15	OR_Benton01	Bombus	P1	californicus	californicus	genetic cluster 1	0	Corvallis	44.5667	-123.283	USA	Oregon	Benton	0.929	0.071
SH492		15	OR_Benton01	Bombus	P1	californicus	californicus	genetic cluster 1	0	Corvallis	44.5667	-123.283	USA	Oregon	Benton	0.934	0.066
SH513		15	OR_Benton01	Bombus	P1	californicus	californicus	genetic cluster 1	0	Corvallis	44.5667	-123.283	USA	Oregon	Benton	0.934	0.066
SH145		15	OR_Benton01	Bombus	P1	californicus	californicus	genetic cluster 1	0	Corvallis	44.5667	-123.283	USA	Oregon	Benton	0.942	0.058
SH556		15	OR_Benton01	Bombus	P1	californicus	californicus	genetic cluster 1	0	Corvallis	44.5667	-123.283	USA	Oregon	Benton	0.961	0.039
SH11		15	OR_Benton01	Bombus	P1	californicus	californicus	genetic cluster 1	0	Corvallis	44.5667	-123.283	USA	Oregon	Benton	0.962	0.038
SH435		15	OR_Benton01	Bombus	P1	californicus	californicus	genetic cluster 1	0	Corvallis	44.5667	-123.283	USA	Oregon	Benton	0.962	0.038
SH222		15	OR_Benton01	Bombus	P1	californicus	californicus	genetic cluster 1	0	Corvallis	44.5667	-123.283	USA	Oregon	Benton	0.967	0.033
SH569		15	OR_Benton01	Bombus	P1	californicus	californicus	genetic cluster 1	0	Corvallis	44.5667	-123.283	USA	Oregon	Benton	0.967	0.033
SH73		15	OR_Benton01	Bombus	P1	californicus	californicus	genetic cluster 1	0	Corvallis	44.5667	-123.283	USA	Oregon	Benton	0.975	0.025
SH474		15	OR_Benton01	Bombus	P1	californicus	californicus	genetic cluster 1	0	Corvallis	44.5667	-123.283	USA	Oregon	Benton	0.976	0.024
SH42		15	OR_Benton01	Bombus	P1	californicus	californicus	genetic cluster 1	0	Corvallis	44.5667	-123.283	USA	Oregon	Benton	0.977	0.023
SH225		15	OR_Benton01	Bombus	P1	californicus	californicus	genetic cluster 1	0	Corvallis	44.5667	-123.283	USA	Oregon	Benton	0.979	0.021
SH563		15	OR_Benton01	Bombus	P1	californicus	californicus	genetic cluster 1	0	Corvallis	44.5667	-123.283	USA	Oregon	Benton	0.979	0.021
SH224		15	OR_Benton01	Bombus	P1	californicus	californicus	genetic cluster 1	0	Corvallis	44.5667	-123.283	USA	Oregon	Benton	0.983	0.017
SH407		15	OR_Benton01	Bombus	P1	californicus	californicus	genetic cluster 1	0	Corvallis	44.5667	-123.283	USA	Oregon	Benton	0.983	0.017
SH154		15	OR_Benton01	Bombus	P1	californicus	californicus	genetic cluster 1	0	Corvallis	44.5667	-123.283	USA	Oregon	Benton	0.985	0.015
SH83		15	OR_Benton01	Bombus	P1	californicus	californicus	genetic cluster 1	0	Corvallis	44.5667	-123.283	USA	Oregon	Benton	0.986	0.014
SH85		15	OR_Benton01	Bombus	P1	californicus	californicus	genetic cluster 1	0	Corvallis	44.5667	-123.283	USA	Oregon	Benton	0.986	0.014
SH97		15	OR_Benton01	Bombus	P1	californicus	californicus	genetic cluster 1	0	Corvallis	44.5667	-123.283	USA	Oregon	Benton	0.986	0.014
SH240		15	OR_Benton01	Bombus	P1	californicus	californicus	genetic cluster 1	0	Corvallis	44.5667	-123.283	USA	Oregon	Benton	0.987	0.013
SH194		15	OR_Benton01	Bombus	P1	californicus	californicus	genetic cluster 1	0	Corvallis	44.5667	-123.283	USA	Oregon	Benton	0.988	0.012
SH80		15	OR_Benton01	Bombus	P1	californicus	californicus	genetic cluster 1	0	Corvallis	44.5667	-123.283	USA	Oregon	Benton	0.989	0.011
SH84		15	OR_Benton01	Bombus	P1	californicus	californicus	genetic cluster 1	0	Corvallis	44.5667	-123.283	USA	Oregon	Benton	0.989	0.011
SH135		15	OR_Benton01	Bombus	P1	californicus	californicus	genetic cluster 1	0	Corvallis	44.5667	-123.283	USA	Oregon	Benton	0.99	0.01
SH228		15	OR_Benton01	Bombus	P1	californicus	californicus	genetic cluster 1	0	Corvallis	44.5667	-123.283	USA	Oregon	Benton	0.99	0.01
SH425		15	OR_Benton01	Bombus	P1	californicus	californicus	genetic cluster 1	0	Corvallis	44.5667	-123.283	USA	Oregon	Benton	0.99	0.01
SH623		15	OR_Benton01	Bombus	P1	californicus	californicus	genetic cluster 1	0	Corvallis	44.5667	-123.283	USA	Oregon	Benton	0.991	0.009
SH82		15	OR_Benton01	Bombus	P1	californicus	californicus	genetic cluster 1	0	Corvallis	44.5667	-123.283	USA	Oregon	Benton	0.992	0.008
SH171		15	OR_Benton01	Bombus	P1	californicus	californicus	genetic cluster 1	0	Corvallis	44.5667	-123.283	USA	Oregon	Benton	0.993	0.007
SH493		15	OR_Benton01	Bombus	P1	californicus	californicus	genetic cluster 1	0	Corvallis	44.5667	-123.283	USA	Oregon	Benton	0.993	0.007
SH518		15	OR_Benton01	Bombus	P1	californicus	californicus	genetic cluster 1	0	Corvallis	44.5667	-123.283	USA	Oregon	Benton	0.994	0.006
SH78		15	OR_Benton01	Bombus	P1	californicus	californicus	genetic cluster 1	0	Corvallis	44.5667	-123.283	USA	Oregon	Benton	0.994	0.006
SH144		15	OR_Benton01	Bombus	P1	californicus	californicus	genetic cluster 1	0	Corvallis	44.5667	-123.283	USA	Oregon	Benton	0.996	0.004
SH158		15	OR_Benton01	Bombus	P1	californicus	californicus	genetic cluster 1	0	Corvallis	44.5667	-123.283	USA	Oregon	Benton	0.996	0.004
LEWI3208		16	OR_Clatstop01	Bombus	P1	californicus	californicus	genetic cluster 1	0	Lewis & Clark National Historic Park	NA	NA	USA	Oregon	Clatstop	0.988	0.012
BBSL776527		17	OR_Grant01	Bombus	P2	californicus	californicus	genetic cluster 1	0	Billy Fields Recreation Site, 1.07 km SSW	44.3552	-119.305	USA	Oregon	Grant	0.99	0.01
BBSL776522		17	OR_Grant01	Bombus	P2	californicus	californicus	genetic cluster 1	0	Billy Fields Recreation Site, 1.07 km SSW	44.3552	-119.305	USA	Oregon	Grant	0.996	0.004
BBSL739033		18	OR_Hood River01	Bombus	P2	californicus	californicus	genetic cluster 1	0	0.35 km ESE of Wyeth	45.691	-121.766	USA	Oregon	Hood River	0.965	0.035
BBSL739055		18	OR_Hood River01	Bombus	P2	californicus	californicus	genetic cluster 1	0	0.35 km ESE of Wyeth	45.691	-121.766	USA	Oregon	Hood River	0.983	0.017
BBSL776761		19	OR_Lake01	Bombus	P2	californicus	californicus	genetic cluster 1	0	Warner Canyon Ski Area	42.2381	-120.297	USA	Oregon	Lake	0.933	0.067
BBSL776762	cal_042	19	OR_Lake01	Bombus	P2	californicus	californicus	genetic cluster 1	0	Warner Canyon Ski Area	42.2381	-120.297	USA	Oregon	Lake	0.943	0.057
BBSL776758		19	OR_Lake01	Bombus	P2	californicus	californicus	genetic cluster 1	0	Warner Canyon Ski Area	42.2381	-120.297	USA	Oregon	Lake	0.983	0.017
BBSL776760		19	OR_Lake01	Bombus	P1	californicus	californicus	genetic cluster 1	0	Warner Canyon Ski Area	42.2381	-120.297	USA	Oregon	Lake	0.991	0.009
BBSL776757		19	OR_Lake01	Bombus	P1	californicus	californicus	genetic cluster 1	0	Warner Canyon Ski Area	42.2381	-120.297	USA	Oregon	Warner	0.995	0.005
BBSL740629		20	OR_Wallowa01	Bombus	P3	californicus	californicus	genetic cluster 1	0	Wallowa-Whitman National Forest, 1.42km NNW of Hidaway Spring	45.7064	-117.293	USA	Oregon	Wallowa	0.867	0.133
BBSL740600		20	OR_Wallowa01	Bombus	P3	californicus	californicus	genetic cluster 1	0	Wallowa-Whitman National Forest, 0.89km NW of Hidaway Spring	45.6997	-117.295	USA	Oregon	Wallowa	0.957	0.043
BBSL740627		20	OR_Wallowa01	Bombus	P2	californicus	californicus	genetic cluster 1	0	Wallowa-Whitman National Forest, 1.42km NNW of Hidaway Spring	45.7064	-117.293	USA	Oregon	Wallowa	0.966	0.034
BBSL740658		20	OR_Wallowa01	Bombus	P3	californicus	californicus	genetic cluster 1	0	Wallowa-Whitman National Forest, 1.42km NNW of Hidaway Spring	45.7064	-117.293	USA	Oregon	Wallowa	0.967	0.033
BBSL740602		20	OR_Wallowa01	Bombus	P3	californicus	californicus	genetic cluster 1	0	Wallowa-Whitman National Forest, 0.89km NW of Hidaway Spring	45.6997	-117.295	USA	Oregon	Wallowa	0.982	0.018
BBSL740605		20	OR_Wallowa01	Bombus	P3	californicus	californicus	genetic cluster 1	0	Wallowa-Whitman National Forest, 0.89km NW of Hidaway Spring	45.6997	-117.295	USA	Oregon	Wallowa	0.984	0.016
BBSL740617		20	OR_Wallowa01	Bombus	P3	californicus	californicus	genetic cluster 1	0	Wallowa-Whitman National Forest, 1.42km NNW of Hidaway Spring	45.7064	-117.293	USA	Oregon	Wallowa	0.984	0.016
BBSL740614		20	OR_Wallowa01	Bombus	P3	californicus	californicus	genetic cluster 1	0	Wallowa-Whitman National Forest, 0.89km NW of Hidaway Spring	45.6997	-117.295	USA	Oregon	Wallowa	0.985	0.015
BBSL740649		20	OR_Wallowa01	Bombus	P3	californicus	californicus	genetic cluster 1	0	Wallowa-Whitman National Forest, 1.42km NNW of Hidaway Spring	45.7064	-117.293	USA	Oregon	Wallowa	0.986	0.014
BBSL740654		20	OR_Wallowa01	Bombus	P3	californicus	californicus	genetic cluster 1	0	Wallowa-Whitman National Forest, 1.42km NNW of Hidaway Spring	45.7064	-117.293	USA	Oregon	Wallowa	0.988	0.012
BBSL740601		20	OR_Wallowa01	Bombus	P3	californicus	californicus	genetic cluster 1	0	Wallowa-Whitman National Forest, 0.89km NW of Hidaway Spring	45.6997	-117.295	USA	Oregon	Wallowa	0.99	0.01
BBSL740598		20	OR_Wallowa01	Bombus	P3	californicus	californicus	genetic cluster 1	0	Wallowa-Whitman National Forest, 0.89km NW of Hidaway Spring	45.6997	-117.295	USA	Oregon	Wallowa	0.992	0.008
BBSL740590		20	OR_Wallowa01	Bombus	P3	californicus	californicus	genetic cluster 1	0	Wallowa-Whitman National Forest, 0.89km NW of Hidaway Spring	45.6997	-117.295	USA	Oregon	Wallowa	0.994	0.006
BBSL740604		20	OR_Wallowa01	Bombus	P3	californicus	californicus	genetic cluster 1	0	Wallowa-Whitman National Forest, 0.89km NW of Hidaway Spring	45.6997	-117.295	USA	Oregon	Wallowa	0.995	0.005
BBSL740611		20	OR_Wallowa01	Bombus	P3	californicus	californicus	genetic cluster 1	0	Wallowa-Whitman National Forest, 0.89km NW of Hidaway Spring	45.6997	-117.295	USA	Oregon	Wallowa	0.995	0.005
DD13223		21	SD_Custer01	Bombus	P3	californicus	californicus	genetic cluster 1	0	Fs Rd. 284	43.8312	-103.038	USA	South Dakota	Custer	0.994	0.006
DD12499		21	SD_Custer01	Bombus	P3	californicus	californicus	genetic cluster 1	0	Fs Rd. 284	43.8077	-103.914	USA	South Dakota	Custer	0.995	0.005
DD8776		21	SD_Custer01	Bombus	P4	fervidus	fervidus	genetic cluster 2	0	Custer State Park, French Creek	43.713	-103.017	USA	South Dakota	Custer	0.004	0.996
DD17666		21	SD_Custer01	Bombus	P4	fervidus	fervidus	genetic cluster 2	0	Custer State Park	43.6491	-103.371	USA	South Dakota	Custer	0.005	0.995
DD17668		21	SD_Custer01	Bombus	P4	fervidus	fervidus	genetic cluster 2	0	Custer State Park	43.6491	-103.371	USA	South Dakota	Custer	0.005	0.995
DD20925		21	SD_Custer01	Bombus	P4	fervidus	fervidus	genetic cluster 2	0	Custer State Park, Bison Corral	43.6508	-103.371	USA	South Dakota	Custer	0.005	0.995
DD20959		21	SD_Custer01	Bombus	P4	fervidus	fervidus	genetic cluster 2	0	Custer State Park, Buffalo corral	43.6491	-103.371	USA	South Dakota	Custer	0.005	0.995
DD20713		21	SD_Custer01	Bombus	P4	fervidus	fervidus	genetic cluster 2	0	FS Rd.123	43.6939	-104.373	USA	South Dakota	Custer	0.006	0.994
DD20960		21	SD_Custer01	Bombus	P4	fervidus	fervidus	genetic cluster 2	0	Custer State Park, Buffalo corral	43.6491	-103.366	USA	South Dakota	Custer	0.006	0.994
DD22631		21	SD_Custer01	Bombus	P4	fervidus	fervidus	genetic cluster 2	0	Fs Rd.496	43.5863	-103.349		South Dakota	Custer	0.006	0.994
DD17674		21	SD_Custer01	Bombus	P4	fervidus	fervidus	genetic cluster 2	0	Custer State Park, Buffalo corral	43.6491	-103.371	USA	South Dakota	Custer	0.007	0.993
DD17837		21	SD_Custer01	Bombus	P4	fervidus	fervidus	genetic cluster 2	0	Custer State Park, Bison Corral	43.6508	-103.373	USA	South Dakota	Custer	0.007	0.993
DD17840		21	SD_Custer01	Bombus	P4	fervidus	fervidus	genetic cluster 2	0	Custer State Park, Bison Corral	43.6508	-103.387	USA	South Dakota	Custer	0.007	0.993
DD18679		21	SD_Custer01	Bombus	P4	fervidus	fervidus	genetic cluster 2	0	FS Rd.123	43.6939	-104.038	USA	South Dakota	Custer	0.007	0.993
DD14286	fer_011	21	SD_Custer01	Bombus	P4	fervidus	fervidus	genetic cluster 2	0	FS Rd.123	43.6939	-104.352	USA	South Dakota	Custer	0.008	0.992
DD17484		21	SD_Custer01	Bombus	P4	fervidus	fervidus	genetic cluster 2	0	FS Rd.123	43.6962	-104.051	USA	South Dakota	Custer	0.008	0.992
DD18078		21	SD_Custer01	Bombus	P4	fervidus	fervidus	genetic cluster 2	0	Custer State Park, Oak Draw	43.6669	-103.751	USA	South Dakota	Custer	0.008	0.992
DD20921		21	SD_Custer01	Bombus	P4	fervidus	fervidus	genetic cluster 2	0	Custer State Park, Bison Corral	43.6508	-103.373	USA	South Dakota	Custer	0.008	0.992
DD4966		21	SD_Custer01	Bombus	P4	fervidus	fervidus	genetic cluster 2	0	Custer State Park	43.7126	-103.683	USA	South Dakota	Custer	0.008	0.992
DD17543		21	SD_Custer01	Bombus	P4	fervidus	fervidus	genetic cluster 2	0	FS Rd.123	43.7237	-104.051	USA	South Dakota	Custer	0.009	0.991
DD18912		21	SD_Custer01	Bombus	P4	fervidus	fervidus	genetic cluster 2	0	Fs Rd.123	43.7096	-104.051	USA	South Dakota	Custer	0.009	0.991
DD17461		21	SD_Custer01	Bombus	P4	fervidus	fervidus	genetic cluster 2	0	FS Rd.123	43.6962	-104.053	USA	South Dakota	Custer	0.01	0.99
DD18722		21	SD_Custer01	Bombus	P4	fervidus	fervidus	genetic cluster 2	0	FS Rd.123	43.6939	-104.555	USA	South Dakota	Custer	0.01	0.99
DD18924		21	SD_Custer01	Bombus	P4	fervidus	fervidus	genetic cluster 2	0	Fs Rd.123	43.7096	-104.622	USA	South Dakota	Custer	0.01	0.99
DD14347		21	SD_Custer01	Bombus	P4	fervidus	fervidus	genetic cluster 2	0	Custer State Park, Wildlife Loop	43.6852	-103.036	USA	South Dakota	Custer	0.012	0.988
DD18908		21	SD_Custer01	Bombus	P4	fervidus	fervidus	genetic cluster 2	0	Fs Rd.123	43.7096	-104.051	USA	South Dakota	Custer	0.017	0.983
DD17833		21	SD_Custer01	Bombus	P4	fervidus	fervidus	genetic cluster 2	0	Custer State Park, Bison Corral	43.6508	-103.373	USA	South Dakota	Custer	0.018	0.982
DD16806		21	SD_Custer01	Bombus	P4	fervidus	fervidus	genetic cluster 2	0	Custer State Park, Bison Corral	43.6508	-103.571	USA	South Dakota	Custer	0.021	0.979
DD19639		21	SD_Custer01	Bombus	P4	fervidus	fervidus	genetic cluster 2	0	Custer State Park, Wildlife Loop	43.7206	-103.07	USA	South Dakota	Custer	0.025	0.975
DD18681		21	SD_Custer01	Bombus	P4	fervidus	fervidus	genetic cluster 2	0	FS Rd.123	43.6939	-104.038	USA	South Dakota	Custer	0.028	0.972
DD16802		21	SD_Custer01	Bombus	P4	fervidus	fervidus	genetic cluster 2	0	Custer State Park, Bison Corral	43.6508	-103.373	USA	South Dakota	Custer	0.077	0.923
DD19618		21	SD_Custer01	Bombus	P4	fervidus	fervidus	genetic cluster 2	0	Custer State Park, Wildlife Loop	43.6852	-103.345	USA	South Dakota	Custer	0.092	0.908
DD17673		21	SD_Custer01	Bombus	P4	fervidus	fervidus	genetic cluster 2	0	Custer State Park, Buffalo corral	43.6491	-103.371	USA	South Dakota	Custer	0.153	0.847
DD22764		21	SD_Custer01	Bombus	P4	fervidus	fervidus	genetic cluster 2	0	Custer State Park, Buffalo corral	43.6491	-103.967	USA	South Dakota	Custer	0.175	0.825
DD12295		22	SD_Lawrence01	Bombus	P3	californicus	californicus	genetic cluster 1	0	FS Rd.198	44.2081	-103.775	USA	South Dakota	Lawrence	0.997	0.003
DD9491		22	SD_Lawrence01	Bombus	P3	californicus	californicus	genetic cluster 1	0	FS Rd.105.11	44.3239	-104.017	USA	South Dakota	Lawrence	0.997	0.003
BBSL769461	cal_040	23	SD_Pennington01	Bombus	P3	californicus	californicus	genetic cluster 1	0	Ditch Creek, West, Black Hills National Forest	44.0091	-103.831	USA	South Dakota	Pennington	0.996	0.004
DD19252		23	SD_Pennington01	Bombus	P4	fervidus	fervidus	genetic cluster 2	0	FS Rd.288	43.9675	-103.731		South Dakota	Pennington	0.006	0.994
DD14731		23	SD_Pennington01	Bombus	P4	fervidus	fervidus	genetic cluster 2	0	Mirror Lakes	44.5617	-104.622	USA	South Dakota	Pennington	0.007	0.993
DD8438		23	SD_Pennington01	Bombus	P4	fervidus	fervidus	genetic cluster 2	0	FS-Rd.288	43.9675	-104.697		South Dakota	Pennington	0.007	0.993
DD14694		23	SD_Pennington01	Bombus	P4	fervidus	fervidus	genetic cluster 2	0	Mirror Lakes	44.5617	-104.02	USA	South Dakota	Pennington	0.008	0.992
BBSL760970		24	UT_Box Elder01	Bombus	P3	californicus	californicus	genetic cluster 1	0	Raft River Meadows	41.9	-113.401	USA	Utah	Box Elder	0.996	0.004
BBSL760978		24	UT_Box Elder01	Bombus	P3	californicus	californicus	genetic cluster 1	0	Raft River Meadows	41.9	-113.401	USA	Utah	Box Elder	0.996	0.004
BBSL807882		25	UT_Cache01	Bombus	P3	californicus	californicus	genetic cluster 1	0	Logan Canyon, area 48	41.9178	-111.48	USA	Utah	Cache	0.978	0.022
BBSL807822		25	UT_Cache01	Bombus	P3	californicus	californicus	genetic cluster 1	0	Logan Canyon, area 48	41.9178	-111.48	USA	Utah	Cache	0.988	0.012
BBSL807574	cal_018	25	UT_Cache01	Bombus	P3	californicus	californicus	genetic cluster 1	0	Logan Canyon, area 51	41.9339	-111.483	USA	Utah	Cache	0.989	0.011
BBSL807883	cal_020	25	UT_Cache01	Bombus	P3	californicus	californicus	genetic cluster 1	0	Logan Canyon, area 48	41.9178	-111.48	USA	Utah	Cache	0.99	0.01
BBSL807873		25	UT_Cache01	Bombus	P3	californicus	californicus	genetic cluster 1	0	Logan Canyon, area 48	41.9178	-111.48	USA	Utah	Cache	0.99	0.01
BBSL807877	cal_019	25	UT_Cache01	Bombus	P3	californicus	californicus	genetic cluster 1	0	Logan Canyon, area 48	41.9178	-111.48	USA	Utah	Cache	0.993	0.007
BBSL807871		25	UT_Cache01	Bombus	P3	californicus	californicus	genetic cluster 1	0	Logan Canyon, area 48	41.9178	-111.48	USA	Utah	Cache	0.993	0.007
BBSL807826		25	UT_Cache01	Bombus	P3	californicus	californicus	genetic cluster 1	0	Logan Canyon, area 48	41.9178	-111.48	USA	Utah	Cache	0.994	0.006
BBSL807853		25	UT_Cache01	Bombus	P3	californicus	californicus	genetic cluster 1	0	Logan Canyon, area 48	41.9178	-111.48	USA	Utah	Cache	0.994	0.006
BBSL807832		25	UT_Cache01	Bombus	P3	californicus	californicus	genetic cluster 1	0	Logan Canyon, area 48	41.9178	-111.48	USA	Utah	Cache	0.995	0.005
BBSL807844		25	UT_Cache01	Bombus	P3	californicus	californicus	genetic cluster 1	0	Logan Canyon, area 48	41.9178	-111.48	USA	Utah	Cache	0.996	0.004
BBSL807821		25	UT_Cache01	Bombus	P3	californicus	californicus	genetic cluster 1	0	Logan Canyon, area 48	41.9178	-111.48	USA	Utah	Cache	0.997	0.003
BBSL807874		25	UT_Cache01	Bombus	P4	fervidus	californicus	genetic cluster 1	1	Logan Canyon, area 48	41.9178	-111.48	USA	Utah	Cache	0.988	0.012
BBSL807856		25	UT_Cache01	Bombus	P4	fervidus	californicus	genetic cluster 1	1	Logan Canyon, area 48	41.9178	-111.48	USA	Utah	Cache	0.992	0.008
BBSL957199		25	UT_Cache01	Bombus	P4	fervidus	fervidus	genetic cluster 2	0	Bee Lab Head House	41.7578	-111.812	USA	Utah	Cache	0.01	0.99
BBSL956725		25	UT_Cache01	Bombus	P4	fervidus	fervidus	genetic cluster 2	0	Headhouse, 1.76mi NE of Logan	41.7578	-111.812	USA	Utah	Cache	0.011	0.989
BBSL744215		26	UT_Daggett01	Bombus	P3	californicus	californicus	genetic cluster 1	0	3.77 km ESE Sheep Creek Lake	40.8836	-109.807	USA	Utah	Daggett	0.991	0.009
BBSL744211		26	UT_Daggett01	Bombus	P3	californicus	californicus	genetic cluster 1	0	3.77 km ESE Sheep Creek Lake	40.8836	-109.807	USA	Utah	Daggett	0.995	0.005
BBSL745199		27	UT_Wasatch01	Bombus	P3	californicus	californicus	genetic cluster 1	0	Guardsman Pass, 7.09km SSW of Park City	40.6065	-111.555	USA	Utah	Wasatch	0.993	0.007
BBSL745250		27	UT_Wasatch01	Bombus	P3	californicus	californicus	genetic cluster 1	0	Guardsman Pass, 6.06km SSW of Park City	40.6099	-111.537	USA	Utah	Wasatch	0.994	0.006
BBSL745186		27	UT_Wasatch01	Bombus	P3	californicus	californicus	genetic cluster 1	0	Guardsman Pass, 7.09km SSW of Park City	40.6065	-111.555	USA	Utah	Wasatch	0.996	0.004
BBSL745203		27	UT_Wasatch01	Bombus	P3	californicus	californicus	genetic cluster 1	0	Guardsman Pass, 7.09km SSW of Park City	40.6065	-111.555	USA	Utah	Wasatch	0.996	0.004
BBSL745221		27	UT_Wasatch01	Bombus	P3	californicus	californicus	genetic cluster 1	0	Guardsman Pass, 6.06km SSW of Park City	40.6099	-111.537	USA	Utah	Wasatch	0.996	0.004
BBSL745258		27	UT_Wasatch01	Bombus	P3	californicus	californicus	genetic cluster 1	0	Guardsman Pass, 6.06km SSW of Park City	40.6099	-111.537	USA	Utah	Wasatch	0.997	0.003
BBSL761053		27	UT_Wasatch01	Bombus	P4	fervidus	californicus	genetic cluster 1	1	Guardsman Pass, 7.09km SSW of Park City	40.6065	-111.555	USA	Utah	Wasatch	0.997	0.003
BBSL751055		28	UT_Wasatch02	Bombus	P3	californicus	californicus	genetic cluster 1	0	Timber Canyon, 3.8 km E Soldier Summit	39.9302	-111.034	USA	Utah	Wasatch	0.974	0.026
BBSL751048	cal_016	28	UT_Wasatch02	Bombus	P3	californicus	californicus	genetic cluster 1	0	Timber Canyon, 3.8 km E Soldier Summit	39.9302	-111.034	USA	Utah	Wasatch	0.982	0.018
BBSL751053		28	UT_Wasatch02	Bombus	P3	californicus	californicus	genetic cluster 1	0	Timber Canyon, 3.8 km E Soldier Summit	39.9302	-111.034	USA	Utah	Wasatch	0.995	0.005
BBSL751051	cal_017	28	UT_Wasatch02	Bombus	P3	californicus	californicus	genetic cluster 1	0	Timber Canyon, 3.8 km E Soldier Summit	39.9302	-111.034	USA	Utah	Wasatch	0.996	0.004
BBSL740539	cal_034	29	WA_Asotin01	Bombus	P2	californicus	californicus	genetic cluster 1	0	Anatone, 17 km SE	46.1082	-117.246	USA	Washington	Asotin	0.971	0.029
BBSL740532		29	WA_Asotin01	Bombus	P3	californicus	californicus	genetic cluster 1	0	Anatone, 17 km SE	46.1082	-117.246	USA	Washington	Asotin	0.973	0.027
BBSL740579		29	WA_Asotin01	Bombus	P2	californicus	californicus	genetic cluster 1	0	Anatone, 18.3 km SE	46.1119	-117.257	USA	Washington	Asotin	0.989	0.011
BBSL740578	cal_035	29	WA_Asotin01	Bombus	P3	californicus	californicus	genetic cluster 1	0	Anatone, 18.3 km SE	46.1119	-117.257	USA	Washington	Asotin	0.996	0.004
BBSL777999	cal_043	30	WA_Clallam01	Bombus	P1	californicus	californicus	genetic cluster 1	0	Dungeness Recreation Area	48.1338	-123.198	USA	Washington	Clallam	0.991	0.009
BBSL756713		31	WA_Clark01	Bombus	P2	californicus	californicus	genetic cluster 1	0	Vancouver	47.47	-122.28	USA	Washington	Clark	0.939	0.061
BBSL756714	cal_036	31	WA_Clark01	Bombus	P1	californicus	californicus	genetic cluster 1	0	Vancouver	47.47	-122.28	USA	Washington	Clark	0.993	0.007
BBSL957055		32	WA_Island01	Bombus	P1	californicus	californicus	genetic cluster 1	0	Kettles Trail, near Coupeville	48.3478	-121.066	USA	Washington	Island	0.858	0.142
BBSL957056		32	WA_Island01	Bombus	P1	californicus	californicus	genetic cluster 1	0	Kettles Trail, near Coupeville	48.3478	-121.066	USA	Washington	Island	0.968	0.032
BBSL957095		32	WA_Island01	Bombus	P2	californicus	californicus	genetic cluster 1	0	Kettles Trail, near Coupeville	48.3478	-121.066	USA	Washington	Island	0.97	0.03
BBSL957069		32	WA_Island01	Bombus	P1	californicus	californicus	genetic cluster 1	0	Kettles Trail, near Coupeville	48.3478	-121.066	USA	Washington	Island	0.984	0.016
BBSL957106		32	WA_Island01	Bombus	P1	californicus	californicus	genetic cluster 1	0	Kettles Trail, near Coupeville	48.3478	-121.066	USA	Washington	Island	0.986	0.014
BBSL957089		32	WA_Island01	Bombus	P1	californicus	californicus	genetic cluster 1	0	Kettles Trail, near Coupeville	48.3478	-121.066	USA	Washington	Island	0.991	0.009
BBSL762967		33	WA_Lewis01	Bombus	P1	californicus	californicus	genetic cluster 1	0	Glenoma, 4.92 km ENE	46.5382	-122.108	USA	Washington	Lewis	0.962	0.038
BBSL762936		33	WA_Lewis01	Bombus	P1	californicus	californicus	genetic cluster 1	0	Glenoma, 4.92 km ENE	46.5382	-122.108	USA	Washington	Lewis	0.994	0.006
BBSL696566		34	WA_Okanogan01	Bombus	P3	californicus	californicus	genetic cluster 1	0	0.3 mi E Cornell Butte	48.5957	-118.89	USA	Washington	Okanogan	0.958	0.042
BBSL696727		34	WA_Okanogan01	Bombus	P2	californicus	californicus	genetic cluster 1	0	0.8 mi W Tiffany Lake	48.6848	-119.925	USA	Washington	Okanogan	0.991	0.009
BBSL957173		35	WA_Skagit01	Bombus	P1	californicus	californicus	genetic cluster 1	0	Concrete	48.5393	-121.746	USA	Washington	Skagit	0.987	0.013
BBSL957186		35	WA_Skagit01	Bombus	P1	californicus	californicus	genetic cluster 1	0	Concrete	48.5393	-121.746	USA	Washington	Skagit	0.994	0.006
BBSL760184		36	WA_Thurston01	Bombus	P1	californicus	californicus	genetic cluster 1	0	Olympia, 2.43 km NW	47.0593	-122.926	USA	Washington	Thurston	0.905	0.095
BBSL760191		36	WA_Thurston01	Bombus	P2	californicus	californicus	genetic cluster 1	0	Olympia, 2.43 km NW	47.0593	-122.926	USA	Washington	Thurston	0.991	0.009
BBSL760183		36	WA_Thurston01	Bombus	P1	californicus	californicus	genetic cluster 1	0	Olympia, 2.43 km NW	47.0593	-122.926	USA	Washington	Thurston	0.994	0.006
BBSL760185		36	WA_Thurston01	Bombus	P1	californicus	californicus	genetic cluster 1	0	Olympia, 2.43 km NW	47.0593	-122.926	USA	Washington	Thurston	0.995	0.005
BBSL760182		36	WA_Thurston01	Bombus	P2	californicus	californicus	genetic cluster 1	0	Olympia, 2.43 km NW	47.0593	-122.926	USA	Washington	Thurston	0.996	0.004
BBSL764457	cal_038	37	WY_Big Horn01	Bombus	P2	californicus	californicus	genetic cluster 1	0	Medicine Mtn, 1.60 km N, Big Horn National Forest	44.8023	-107.9	USA	Wyoming	Big Horn	0.991	0.009
BBSL764414		37	WY_Big Horn01	Bombus	P2	californicus	californicus	genetic cluster 1	0	Medicine Mtn, 1.60 km N, Big Horn National Forest	44.8023	-107.9	USA	Wyoming	Big Horn	0.996	0.004
BBSL764407		37	WY_Big Horn01	Bombus	P2	californicus	californicus	genetic cluster 1	0	Medicine Mtn, 1.60 km N, Big Horn National Forest	44.8023	-107.9	USA	Wyoming	Big Horn	0.997	0.003
PINN57740	fer_008	39	CA_Pinnacles	Bombus	P1	californicus	fervidus	genetic cluster 2	1	High Peaks Tr; Condor Gulch Tr jct, EbyS 0.75km	36.4889	-121.183	USA	California	San Benito	0.006	0.994
PINN57320	fer_007	39	CA_Pinnacles	Bombus	P1	californicus	fervidus	genetic cluster 2	1	North Wilderness Trail, west end; parking lot, NEbyE 0.75km	36.4984	-121.214	USA	California	San Benito	0.01	0.99
PINN55537		39	CA_Pinnacles	Bombus	P1	californicus	fervidus	genetic cluster 2	1	Scout Peak, 1.9km NE	36.4907	-121.183	USA	California	San Benito	0.01	0.99
PINN44896	fer_009	39	CA_Pinnacles	Bombus	P1	californicus	fervidus	genetic cluster 2	1	Scout Peak, 2.6km WbyS	36.4747	-121.227	USA	California	San Benito	0.011	0.989
PINN50050	fer_006	39	CA_Pinnacles	Bombus	P1	californicus	fervidus	genetic cluster 2	1	McCabe Canyon Mouth, 2.0km NNW	36.5081	-121.156	USA	California	San Benito	0.012	0.988
PINN57741		39	CA_Pinnacles	Bombus	P1	californicus	fervidus	genetic cluster 2	1	High Peaks Tr; Condor Gulch Tr jct, EbyS 0.75km	36.4889	-121.183	USA	California	San Benito	0.018	0.982
PINN57054		39	CA_Pinnacles	Bombus	P1	californicus	fervidus	genetic cluster 2	1	Scout Peak, 1.9km NE	36.4907	-121.183	USA	California	San Benito	0.024	0.976
PINN44799	fer_005	39	CA_Pinnacles	Bombus	P1	californicus	fervidus	genetic cluster 2	1	Scout Peak, 2.6km WbyS	36.4747	-121.227	USA	California	San Benito	0.026	0.974
BBSL764556		38	WY_Johnson01	Bombus	P2	californicus	californicus	genetic cluster 1	0	Cow Camp Spring, Big Horn National Forest	44.319	-106.942	USA	Wyoming	Johnson	0.991	0.009
BBSL764550		38	WY_Johnson01	Bombus	P3	californicus	californicus	genetic cluster 1	0	Cow Camp Spring, Big Horn National Forest	44.319	-106.942	USA	Wyoming	Johnson	0.994	0.006
BBSL764548		38	WY_Johnson01	Bombus	P2	californicus	californicus	genetic cluster 1	0	Cow Camp Spring, Big Horn National Forest	44.319	-106.942	USA	Wyoming	Johnson	0.997	0.003
BBSL625795		39	CA_Yos	Bombus	P1	californicus	fervidus	genetic cluster 2	1	Mount Gibson, 2.2 mi WNW	38.0102	-119.739	USA	California	Tuolumne	0.104	0.896
BBSL622418		40	CA_Yos	Bombus	P1	californicus	fervidus	genetic cluster 2	1	Joes Point, 0.7 mi NNE	37.8945	-119.949	USA	California	Tuolumne	0.111	0.889
BBSL797974		41	ID_Ada01	Bombus	P4	fervidus	fervidus	genetic cluster 2	0	Eagle, Dry Creek Cemetery, 2 km N	43.7104	-116.302	USA	Idaho	Ada	0.031	0.969
BBSL790603		42	ID_Cassia01	Bombus	P4	fervidus	fervidus	genetic cluster 2	0	City of Rocks; Twin Sisters Peak, 3km SE	42.0234	-113.696	USA	Idaho	Cassia	0.061	0.939
BBSL803366		43	ID_Owyhee01	Bombus	P3	californicus	fervidus	genetic cluster 2	1	Inside Desert; Pence Butte; 10.26km SSW	42.012	-115.338	USA	Idaho	Owyhee	0.004	0.996
UTPD20926		44	Indiana	Bombus	P4	fervidus	fervidus	genetic cluster 2	0	PPAC3 , Tarp target pest:AG	41.444	-86.9205	USA	Indiana	Porter	0.004	0.996
UTPD20810		44	Indiana	Bombus	P4	fervidus	fervidus	genetic cluster 2	0	PPAC5 , Tarp target pest:ECL	41.4414	-86.9233	USA	Indiana	Porter	0.005	0.995
UTPD20892		44	Indiana	Bombus	P4	fervidus	fervidus	genetic cluster 2	0	PPAC1 , Tarp target pest:AG	41.445	-86.9252	USA	Indiana	Porter	0.005	0.995
UTPD20931		44	Indiana	Bombus	P4	fervidus	fervidus	genetic cluster 2	0	PPAC2 , Tarp target pest:ECL	41.4449	-86.9205	USA	Indiana	Porter	0.005	0.995
UTPD20915		44	Indiana	Bombus	P4	fervidus	fervidus	genetic cluster 2	0	PPAC2 , Tarp target pest:AG	41.4449	-86.9205	USA	Indiana	Porter	0.006	0.994
UTPD20891		44	Indiana	Bombus	P4	fervidus	fervidus	genetic cluster 2	0	PPAC1 , Tarp target pest:AG	41.445	-86.9252	USA	Indiana	Porter	0.007	0.993
UTPD20901		44	Indiana	Bombus	P4	fervidus	fervidus	genetic cluster 2	0	PPAC1 , Tarp target pest:AG	41.445	-86.9252	USA	Indiana	Porter	0.007	0.993
UTPD20882		44	Indiana	Bombus	P4	fervidus	fervidus	genetic cluster 2	0	SWPAC4 , Tarp target pest:AG	38.7437	-87.4836	USA	Indiana	Porter	0.008	0.992
UTPD20900		44	Indiana	Bombus	P4	fervidus	fervidus	genetic cluster 2	0	PPAC1 , Tarp target pest:AG	41.445	-86.9252	USA	Indiana	Porter	0.012	0.988
UTPD20941		44	Indiana	Bombus	P4	fervidus	fervidus	genetic cluster 2	0	PPAC1 , Tarp target pest:HA	41.445	-86.9253	USA	Indiana	Porter	0.013	0.987
UTPD20940		44	Indiana	Bombus	P4	fervidus	fervidus	genetic cluster 2	0	PPAC1 , Tarp target pest:HA	41.445	-86.9253	USA	Indiana	Porter	0.015	0.985
UTPD20945		44	Indiana	Bombus	P4	fervidus	fervidus	genetic cluster 2	0	PPAC1 , Tarp target pest:HA	41.445	-86.9253	USA	Indiana	Porter	0.019	0.981
BBSL767874	fer_012	45	NE_Otero01	Bombus	P4	fervidus	fervidus	genetic cluster 2	0	Cloudcroft, 3.6 km NNW	32.9757	-105.756	USA	New Mexico	Otero	0.004	0.996
BBSL767163		45	NE_Otero01	Bombus	P4	fervidus	fervidus	genetic cluster 2	0	Cloudcroft, 5.4 km S	32.9229	-105.758	USA	New Mexico	Otero	0.015	0.985
BBSL767367		46	NE_Sandoval01	Bombus	P4	fervidus	fervidus	genetic cluster 2	0	Valle San Antonio	35.9749	-106.541	USA	New Mexico	Sandoval	0.034	0.966
BBSL767677		47	NE_Torrance01	Bombus	P4	fervidus	fervidus	genetic cluster 2	0	Canon de Tajique, 4 air km NW	34.7689	-106.329	USA	New Mexico	Torrance	0.006	0.994
BBSL767678		47	NE_Torrance01	Bombus	P4	fervidus	fervidus	genetic cluster 2	0	Canon de Tajique, 4 air km NW	34.7689	-106.329	USA	New Mexico	Torrance	0.006	0.994
DD18234		49	SD_Fall River01	Bombus	P4	fervidus	fervidus	genetic cluster 2	0	FS Rd. 379	43.3935	-103.751	USA	South Dakota	Fall River	0.005	0.995
DD18639		49	SD_Fall River01	Bombus	P4	fervidus	fervidus	genetic cluster 2	0	Fs RD.496	43.3917	-103.038		South Dakota	Fall River	0.005	0.995
DD18760		49	SD_Fall River01	Bombus	P4	fervidus	fervidus	genetic cluster 2	0	TNC Whitney Preserve	43.3409	-103.555		South Dakota	Fall River	0.006	0.994
DD18767		49	SD_Fall River01	Bombus	P4	fervidus	fervidus	genetic cluster 2	0	TNC Whitney Preserve	43.3409	-103.051		South Dakota	Fall River	0.006	0.994
DD18221		49	SD_Fall River01	Bombus	P4	fervidus	fervidus	genetic cluster 2	0	FS Rd. 379	43.3935	-103.751	USA	South Dakota	Fall River	0.009	0.991
DD18239		49	SD_Fall River01	Bombus	P4	fervidus	fervidus	genetic cluster 2	0	FS Rd. 379	43.3935	-103.739	USA	South Dakota	Fall River	0.009	0.991
DD18631		49	SD_Fall River01	Bombus	P4	fervidus	fervidus	genetic cluster 2	0	Fs RD.496	43.3917	-103.739		South Dakota	Fall River	0.009	0.991
DD7079	fer_010	49	SD_Fall River01	Bombus	P4	fervidus	fervidus	genetic cluster 2	0	Angostura, SE Leg of Reservoir	43.3023	-103.394		South Dakota	Fall River	0.013	0.987
DD17197		49	SD_Fall River01	Bombus	P4	fervidus	fervidus	genetic cluster 2	0	Cottonwood Springs	43.3932	-103.053	USA	South Dakota	Fall River	0.017	0.983
DD18759		49	SD_Fall River01	Bombus	P4	fervidus	fervidus	genetic cluster 2	0	TNC Whitney Preserve	43.3409	-103.555	USA	South Dakota	Fall River	0.022	0.978
DD18736		49	SD_Fall River01	Bombus	P4	fervidus	fervidus	genetic cluster 2	0	TNC Whitney Preserve	43.3409	-103.555		South Dakota	Fall River	0.309	0.691
BBSL795456		50	UT_Tooele01	Bombus	P4	fervidus	fervidus	genetic cluster 2	0	Skull Valley; Salt Mtn, 10.9km NbE	40.6436	-112.689	USA	Utah	Tooele	0.005	0.995
BBSL795695		50	UT_Tooele01	Bombus	P4	fervidus	fervidus	genetic cluster 2	0	Skull Valley; Salt Mtn, 10.9km NbE	40.6436	-112.689	USA	Utah	Tooele	0.005	0.995
BBSL796020		50	UT_Tooele01	Bombus	P4	fervidus	fervidus	genetic cluster 2	0	Skull Valley; Salt Mtn, 10.4km NNE	40.6361	-112.675	USA	Utah	Tooele	0.005	0.995
BBSL796024		50	UT_Tooele01	Bombus	P4	fervidus	fervidus	genetic cluster 2	0	Skull Valley; Salt Mtn, 10.4km NNE	40.6361	-112.675	USA	Utah	Tooele	0.006	0.994
BBSL795533		50	UT_Tooele01	Bombus	P4	fervidus	fervidus	genetic cluster 2	0	Skull Valley; Salt Mtn, 10.9km NbE	40.6436	-112.689	USA	Utah	Tooele	0.007	0.993
BBSL795651		50	UT_Tooele01	Bombus	P4	fervidus	fervidus	genetic cluster 2	0	Skull Valley; Salt Mtn, 10.9km NbE	40.6436	-112.689	USA	Utah	Tooele	0.01	0.99
BBSL796189		50	UT_Tooele01	Bombus	P4	fervidus	fervidus	genetic cluster 2	0	Skull Valley; Salt Mtn, 10.4km NNE	40.6361	-112.675	USA	Utah	Tooele	0.023	0.977
BBSL796269		50	UT_Tooele01	Bombus	P4	fervidus	fervidus	genetic cluster 2	0	Stansbury Mtns; Muskrat Springs, 2.8km EbS	40.6337	-112.661	USA	Utah	Tooele	0.078	0.922
VA14		51	VI_Clarke01	Bombus	P4	fervidus	fervidus	genetic cluster 2	0	Blandy Experiment Farm	39.065	-78.057	USA	Virginia	Clarke	0.003	0.997
VA7		51	VI_Clarke01	Bombus	P4	fervidus	fervidus	genetic cluster 2	0	Blandy Experiment Farm	39.065	-78.057	USA	Virginia	Clarke	0.003	0.997
VA3		51	VI_Clarke01	Bombus	P4	fervidus	fervidus	genetic cluster 2	0	Blandy Experiment Farm	39.065	-78.057	USA	Virginia	Clarke	0.004	0.996
VA4		51	VI_Clarke01	Bombus	P4	fervidus	fervidus	genetic cluster 2	0	Blandy Experiment Farm	39.065	-78.057	USA	Virginia	Clarke	0.004	0.996
VA6		51	VI_Clarke01	Bombus	P4	fervidus	fervidus	genetic cluster 2	0	Blandy Experiment Farm	39.065	-78.057	USA	Virginia	Clarke	0.004	0.996
VA9		51	VI_Clarke01	Bombus	P4	fervidus	fervidus	genetic cluster 2	0	Blandy Experiment Farm	39.065	-78.057	USA	Virginia	Clarke	0.004	0.996
VA10		51	VI_Clarke01	Bombus	P4	fervidus	fervidus	genetic cluster 2	0	Blandy Experiment Farm	39.062	-78.062	USA	Virginia	Clarke	0.005	0.995
VA18		51	VI_Clarke01	Bombus	P4	fervidus	fervidus	genetic cluster 2	0	Blandy Experiment Farm	39.065	-78.057	USA	Virginia	Clarke	0.005	0.995
VA20		51	VI_Clarke01	Bombus	P4	fervidus	fervidus	genetic cluster 2	0	Blandy Experiment Farm	39.065	-78.057	USA	Virginia	Clarke	0.005	0.995
VA12		51	VI_Clarke01	Bombus	P4	fervidus	fervidus	genetic cluster 2	0	Blandy Experiment Farm	39.065	-78.057	USA	Virginia	Clarke	0.006	0.994
VA19		51	VI_Clarke01	Bombus	P4	fervidus	fervidus	genetic cluster 2	0	Blandy Experiment Farm	39.065	-78.057	USA	Virginia	Clarke	0.006	0.994
VA2	fer_017	51	VI_Clarke01	Bombus	P4	fervidus	fervidus	genetic cluster 2	0	Blandy Experiment Farm	39.065	-78.057	USA	Virginia	Clarke	0.007	0.993
VA11		51	VI_Clarke01	Bombus	P4	fervidus	fervidus	genetic cluster 2	0	Blandy Experiment Farm	39.065	-78.057	USA	Virginia	Clarke	0.008	0.992
VA13		51	VI_Clarke01	Bombus	P4	fervidus	fervidus	genetic cluster 2	0	Blandy Experiment Farm	39.065	-78.057	USA	Virginia	Clarke	0.01	0.99
VA15		51	VI_Clarke01	Bombus	P4	fervidus	fervidus	genetic cluster 2	0	Blandy Experiment Farm	39.062	-78.062	USA	Virginia	Clarke	0.01	0.99
VA16		51	VI_Clarke01	Bombus	P4	fervidus	fervidus	genetic cluster 2	0	Blandy Experiment Farm	39.065	-78.057	USA	Virginia	Clarke	0.011	0.989
VA21		51	VI_Clarke01	Bombus	P4	fervidus	fervidus	genetic cluster 2	0	Blandy Experiment Farm	39.065	-78.057	USA	Virginia	Clarke	0.011	0.989
VA8		51	VI_Clarke01	Bombus	P4	fervidus	fervidus	genetic cluster 2	0	Blandy Experiment Farm	39.065	-78.057	USA	Virginia	Clarke	0.013	0.987
VA22		51	VI_Clarke01	Bombus	P4	fervidus	fervidus	genetic cluster 2	0	Blandy Experiment Farm	39.065	-78.057	USA	Virginia	Clarke	0.017	0.983
VA17		51	VI_Clarke01	Bombus	P4	fervidus	fervidus	genetic cluster 2	0	Blandy Experiment Farm	39.065	-78.057	USA	Virginia	Clarke	0.018	0.982
VA1	fer_016	51	VI_Clarke01	Bombus	P4	fervidus	fervidus	genetic cluster 2	0	Blandy Experiment Farm	39.065	-78.057	USA	Virginia	Clarke	0.054	0.946
BBSL735021		52	WA_Spokane01	Bombus	P4	fervidus	fervidus	genetic cluster 2	0	Spokane Airport	47.6231	-117.513	USA	Washington	Spokane	0.017	0.983
BBSL730841		53	WA_Whitman01	Bombus	P4	fervidus	fervidus	genetic cluster 2	0	Kramer CRP	46.5829	-117.209	USA	Washington	Whitman	0.007	0.993
BBSL730846		53	WA_Whitman01	Bombus	P4	fervidus	fervidus	genetic cluster 2	0	Kramer CRP	46.5829	-117.209	USA	Washington	Whitman	0.007	0.993
BBSL729901		53	WA_Whitman01	Bombus	P4	fervidus	fervidus	genetic cluster 2	0	Kramer Prairie	46.5832	-117.214	USA	Washington	Whitman	0.011	0.989
BBSL730843		53	WA_Whitman01	Bombus	P4	fervidus	fervidus	genetic cluster 2	0	Kramer CRP	46.5829	-117.209	USA	Washington	Whitman	0.014	0.986
BBSL740766		53	WA_Whitman01	Bombus	P4	fervidus	fervidus	genetic cluster 2	0	Wawawai Bay	46.6345	-117.378	USA	Washington	Whitman	0.021	0.979
