# Supplementary material for: Phylogeny and population genetic analyses reveals cryptic speciation in the Bombus fervidus species complex (Hymenoptera: Apidae)
Source: PLoS One. 2018 Nov 21;13(11):e0207080. doi: 10.1371/journal.pone.0207080 (PMC6248958; doi:10.1371/journal.pone.0207080)
Supplement: S2 Table — ID # = unique identification number, Barcode = unique barcode identification number associated with S1 Table; Species = species assignment; Sub-genus = subgenus assignment, Th. = Thoracobombus, Psy. = Psythirus; Phenotype Group = phenotype assignment based on taxonomic keys; Locality = Location collected; State/Province = state/province; Decimal Latitude = decimal degrees latitude (WGS1984); Decimal Longitude = decimal degrees longitude (WGS1984); 12s = 12s Genbank accession number; 16s = 16s Genbank accession number; COI = COI Genbank accession number. (XLSX) [file pone.0207080.s002.xlsx]

## Sheet: Sheet1
Id #	Barcode	Species	Sub-genus	Phenotype Group	Locality	State/Province	Decimal Latitude	Decimal Longitude	12s	16s	COI
cal_001	BBSL747248	californicus	Th.	P1	1.52 km SSW Sierraville	California	39.6128	-120.424	MH747843	MH747905	MH748017
cal_002	BBSL747249	californicus	Th.	P1	1.52 km SSW Sierraville	California	39.6128	-120.424	MH747844	MH747906	MH748016
cal_004	BBSL747299	californicus	Th.	P1	1.52 km SSW Sierraville	California	39.576	-120.37	MH747845	MH747907	MH748018
cal_005	BBSL747300	californicus	Th.	P1	1.52 km SSW Sierraville	California	39.576	-120.37	MH747846	MH747908	MH748025
cal_006	BBSL956621	californicus	Th.	P3	Toiyoabe Range, Birch Creek, site 5	Nevada	39.3873	-117.029	MH747847	MH747909	MH748006
cal_007	BBSL956623	californicus	Th.	P3	Toiyoabe Range, Birch Creek, site 5	Nevada	39.3873	-117.029	MH747848	MH747910	MH748014
cal_008	BBSL956626	californicus	Th.	P3	Toiyoabe Range, Birch Creek, site 5	Nevada	39.3873	-117.029	MH747849	MH747911	MH748005
cal_009	BBSL956627	californicus	Th.	P3	Toiyoabe Range, Birch Creek, site 5	Nevada	39.3873	-117.029	MH747850	MH747912	MH748015
cal_010	BBSL956629	californicus	Th.	P3	Toiyoabe Range, Birch Creek, site 5	Nevada	39.3873	-117.029	MH747851	MH747913	MH748008
cal_011	BBSL956631	californicus	Th.	P3	Toiyoabe Range, Birch Creek, site 5	Nevada	39.3873	-117.029	MH747852	MH747914	MH748009
cal_012	BBSL956635	californicus	Th.	P3	Toiyoabe Range, Birch Creek, site 5	Nevada	39.3873	-117.029	MH747853	MH747915	MH748010
cal_013	BBSL956640	californicus	Th.	P3	Toiyoabe Range, Birch Creek, site 5	Nevada	39.3873	-117.029	MH747854	MH747916	MH748011
cal_014	BBSL956645	californicus	Th.	P3	Toiyoabe Range, Birch Creek, site 5	Nevada	39.3873	-117.029	MH747855	MH747917	MH748007
cal_016	BBSL751048	californicus	Th.	P3	Timber Canyon, 3.8 km E Soldier Summit	Utah	39.9302	-111.034	MH747856	MH747918	MH747999
cal_017	BBSL751051	californicus	Th.	P3	Timber Canyon, 3.8 km E Soldier Summit	Utah	39.9302	-111.034	MH747857	MH747919	MH747969
cal_018	BBSL807574	californicus	Th.	P3	Logan Canyon, area 51	Utah	41.9339	-111.483	MH747858	MH747920	MH747998
cal_019	BBSL807877	californicus	Th.	P3	Logan Canyon, area 48	Utah	41.9178	-111.48	MH747859	MH747921	MH748000
cal_020	BBSL807883	californicus	Th.	P3	Logan Canyon, area 48	Utah	41.9178	-111.48	MH747860	MH747922	MH747970
cal_021	BBSL807892	californicus	Th.	P3	Logan Canyon, area 48	Utah	41.9178	-111.48	MH747861	MH747923	MH747971
cal_022	BBSL764757	californicus	Th.	P2	Dry Gulch Rd, Estes Park	Colorado	40.3918	-105.488	MH747862	MH747924	MH747994
cal_023	BBSL764788	californicus	Th.	P2	Dry Gulch Rd, Estes Park	Colorado	40.3918	-105.488	MH747863	MH747925	MH747992
cal_024	BBSL765632	californicus	Th.	P1	Swanson Lake, 2.59 km NW	Colorado	38.323	-107.476	MH747864	MH747926	MH747996
cal_025	BBSL765643	californicus	Th.	P2	Swanson Lake, 2.59 km NW	Colorado	38.323	-107.476	MH747865	MH747927	MH747997
cal_026	BBSL765645	californicus	Th.	P2	Swanson Lake, 2.59 km NW	Colorado	38.323	-107.476	MH747866	MH747928	MH747995
cal_027	BBSL435	californicus	Th.	P1	Corvallis	Oregon	44.5667	-123.283	MH747867	MH747929	MH748019
cal_030	SFU706659	californicus	Th.	P2	Gonzales Hill Park, Victoria CRD	British Columbia	48.4108	-123.32	MH747870	MH747932	MH748023
cal_031	BBSL754644	californicus	Th.	P2	LaGrande, 14.87km SSE	Oregon	45.1931	-118.05	MH747871	MH747933	MH748003
cal_032	DD8475	californicus	Th.	P3	FS Rd.287	South Dakota	43.7629	-103.69	MH747872	MH747934	MH747991
cal_033	DD13197	californicus	Th.	P3	Fs Rd. 284	South Dakota	43.8312	-103.856	MH747873	MH747935	MH748004
cal_034	BBSL740539	californicus	Th.	P2	Anatone, 17 km SE	Washington	46.1082	-117.246	MH747874	MH747936	MH748002
cal_035	BBSL740578	californicus	Th.	P3	Anatone, 18.3 km SE	Washington	46.1119	-117.257	MH747875	MH747937	MH748027
cal_036	BBSL756714	californicus	Th.	P1	Vancouver	Washington	47.47	-122.28	MH747876	MH747938	MH747990
cal_038	BBSL764457	californicus	Th.	P2	Medicine Mtn, 1.60 km N, Big Horn National Forest	Wyoming	44.8023	-107.9	MH747877	MH747939	MH748012
cal_039	BBSL764490	californicus	Th.	P2	Medicine Mtn, 1.60 km N, Big Horn National Forest	Wyoming	44.8023	-107.9	MH747878	MH747940	MH748001
cal_040	BBSL769461	californicus	Th.	P3	Ditch Creek, West, Black Hills National Forest	South Dakota	44.0091	-103.831	MH747879	MH747941	MH747993
cal_041	BBSL776759	californicus	Th.	P2	Warner Canyon Ski Area	Oregon	42.2381	-120.297	MH747880	MH747942	MH748020
cal_042	BBSL776762	californicus	Th.	P2	Warner Canyon Ski Area	Oregon	42.2381	-120.297	MH747881	MH747943	MH748024
cal_043	BBSL777999	californicus	Th.	P1	Dungeness Recreation Area	Washington	48.1338	-123.198	MH747882	MH747944	MH748021
cal_044	BBSL893298	californicus	Th.	P2	MPG Ranch: Plot 143	Montana	46.6984	-114.012	MH747883	MH747945	MH748028
cal_045	BBSL894678	californicus	Th.	P2	MPG Ranch: Plot 404	Montana	46.7143	-113.997	MH747884	MH747946	MH748026
fer_001	BBSL747252	fervidus	Th.	P4	0.92 km SSW of Sierra Valley	California	39.6128	-120.424	MH747885	MH747947	MH747975
fer_002	BBSL747266	fervidus	Th.	P4	2.33 km WNW Sierraville	California	39.5952	-120.393	MH747886	MH747948	MH747972
fer_003	BBSL747279	fervidus	Th.	P4	1.52 km SSW Sierraville	California	39.576	-120.37	MH747887	MH747949	MH747973
fer_004	BBSL747283	fervidus	Th.	P4	1.52 km SSW Sierraville	California	39.576	-120.37	MH747888	MH747950	MH747977
fer_005	PINN44799	fervidus	Th.	P1	Pinnacles National Monument	California	36.4869	-121.167	MH747889	MH747951	MH747985
fer_006	PINN50050	fervidus	Th.	P1	Pinnacles National Monument	California	36.4869	-121.167	MH747890	MH747952	MH747983
fer_007	PINN57320	fervidus	Th.	P1	Pinnacles National Monument	California	36.4869	-121.167	MH747891	MH747953	MH747982
fer_008	PINN57740	fervidus	Th.	P1	Pinnacles National Monument	California	36.4869	-121.167	MH747892	MH747954	MH747984
fer_009	PINN44896	fervidus	Th.	P1	Pinnacles National Monument	California	36.4869	-121.167	MH747893	MH747955	MH747986
fer_010	DD7079	fervidus	Th.	P4	Angostura, SE Leg of Reservoir	South Dakota	43.3023	-103.394	MH747894	MH747956	MH747978
fer_011	DD14286	fervidus	Th.	P4	FS Rd.123	South Dakota	43.6939	-104.352	MH747895	MH747957	MH747980
fer_012	BBSL767874	fervidus	Th.	P4	Cloudcroft, 3.6 km NNW	New Mexico	32.9757	-105.756	MH747896	MH747958	MH747976
fer_014	BBSL889868	fervidus	Th.	P4	MPG Ranch: Plot 225	Montana	46.6838	-114.034	MH747897	MH747959	MH747979
fer_015	BBSL893299	fervidus	Th.	P4	MPG Ranch: Plot 143	Montana	46.6984	-114.012	MH747898	MH747960	MH747981
fer_016	VA01	fervidus	Th.	P4	Blandy Experiment Farm	Virginia	39.062	-78.062	MH747899	MH747961	MH747988
fer_017	VA02	fervidus	Th.	P4	Blandy Experiment Farm	Virginia	39.062	-78.062	MH747900	MH747962	MH747989
fer_019	YOSE179303	fervidus	Th.	P1	Yosemite National Park	California	37.8499	-119.568	MH747901	MH747963	MH747987
fer_020	ZION24933	fervidus	Th.	P4	Zion National Park	Utah	37.2026	-112.988	MH747902	MH747964	MH747974
Ins_001	JKINS07	insularis	Psy.	-	Utah	Utah			MH747903	MH747965	MH747967
Wei_001	RV10008	weisi	Th.	-	Mexico	Mexico			MH747904	MH747966	MH747968
